# Supplementary material for: Role of oceanography in shaping the genetic structure in the North Pacific hake Merluccius productus
Source: PLoS One. 2018 Mar 26;13(3):e0194646. doi: 10.1371/journal.pone.0194646 (PMC5868808; doi:10.1371/journal.pone.0194646)
Supplement: S1 Table — Table A. Collection dates and geographical coordinates of sampling sites. Table B. Genbank accession numbers for CYTB sequences of Merluccius spp. used to estimate divergence times. Table C. Estimates of null allele frequencies using the FreeNA program (Chapuis & Estoup 2007). Table D. Test of Hardy-Weinberg disequilibrium by locus. A. Probability test. B test when H1 = Heterozygote deficit. Significant values (in red) after Bonferroni correction. Table E. Linkage disequilibrium test. P-value for A pairwise comparison of locus by location and B locus pairs across all locations. Table F. Loci under selection estimated by the random value method FST. Table G. Statistical power analysis for microsatellite data to detect genetic differentiation by using POWSIM v 4.0 (Ryman & Palm 2006) [51]. Proportion of significances (P<0.05) for summed /combined test statistics. Fisher’s exact test and traditional Chi-square. Table H. Spearman rank correlation coefficients for oceanographic variables. SSTd (day surface temperature), SSTn (night surface temperature), PAR (Photosynthetically Available Radiation), POC (Particulate Organic Carbon), water turbidity (measured as a diffusion attenuation coefficient at 490 nm—KD490, nm), and CHL (Chlorophyll a concentration, mg/m3). Diagonal lower Rho values, diagonal upper p values. Pairwise values of Rho considered strongly auto-correlated are highlighted in yellow. Table I. Test of the homogeneity of substitution patterns between sequences of CYTB. The probability of rejecting the null hypothesis that sequences have evolved with the same pattern of substitution, as judged from the extent of differences in base composition biases between sequences (Disparity Index test, [1]). A Monte Carlo test (10000 replicates) was used to estimate the P-values [1], which are shown above the diagonal. P-values smaller than 0.05 are considered significant (marked with yellow highlights). The estimates of the disparity index per site are shown for each seq [file pone.0194646.s001.xlsx]

## Sheet: Table A
Table A.
Location	Code	n	Month/Year	Latitude N	Longitude W
Puget Sound	PS	93	March-2009	48° 08.00	122° 20.00
Washington	WS	37	July-2007	47° 55.42	125° 49.20
Oregon	OR	16	July-2007	42° 56.20	124° 46.40
Eureka, California	EU	19	2006-05-01	40° 46.30	124° 28.13
San Francisco, California	SF	31	June-2007	37° 36.90	122° 57.12
Bahía Sebastián Vizcaíno, Baja California	VIZ	49	November-2006	28° 37.49	114° 53.49
South Baja California Peninsula	SBC	73	March-2006	AA	110° 36.41
Northern Gulf of California	NGC	29	November-2006 / April-2007	29º 07.98	112º 37.07
Costa Rica	CR	7	November-2007	09° 33.52	084° 49.24

## Sheet: Table B
Table B.
Species	GenBank ID
Merluccius australis 100935	KJ576821
Merluccius australis 100858	KJ576820
Merluccius australis Austral16	EF362883
Merluccius australis_1	AB571076
Merluccius bilinearis_209	DQ174059
Merluccius bilinearis_330	DQ174060
Merluccius gayi_Chile	AB571077
Merluccius gayi	AB248667
Merluccius gayi_1	AY821670
Merluccius gayi_2	DQ174061
Merluccius hubbsi_BIU_Mh/5	EU427558
Merluccius hubbsi Argentina	AB571078
Merluccius hubbsi	AY821668
Merluccius hubbsi DAAPV F5	GU324207
Merluccius productus 047719	FJ264342
Merluccius productus 047718	FJ264341
Merluccius productus_350	DQ174064

## Sheet: Table C
Table C.
Locus	Sample	Estimate of null allele frequency
D113	PS	0
D113	WS	0
D113	EU	0
A205	SF	0
A205	GC	0
A205	CR	0
B7	GC	0
B7	CR	0
Mmer20	CR	0
C2-E15	EU	0
C2-E15	SF	0
C2-E15	VIZ	0
C2-E15	BCS	0
C2-E15	GC	0
A-11	WS	0
A-11	GC	0
A-11	CR	0
C2-1	CR	0
A205	VIZ	1e-05
Mmer20	WS	1e-05
C2-1	PS	1e-05
D113	CR	0.00038
C2-E15	CR	0.00038
Mmer4	CR	0.00041
C2-1	WS	0.00265
C2-E15	PS	0.00639
D113	GC	0.00822
C2-E15	WS	0.00833
Mmer20	GC	0.01199
A205	PS	0.0125
Mmer4	SF	0.01515
A-11	PS	0.01706
A-11	VIZ	0.01836
A205	EU	0.01961
A-11	EU	0.01998
D113	VIZ	0.02196
Mmer4	PS	0.02523
B7	SF	0.02616
A-11	BCS	0.02936
B7	WS	0.0304
C2-1	GC	0.03159
A-11	SF	0.03245
C2-1	SF	0.04008
A205	BCS	0.04077
C2-1	BCS	0.04125
Mmer20	EU	0.04181
B7	BCS	0.04813
B7	EU	0.04894
C2-1	VIZ	0.05353
A205	WS	0.05439
D113	SF	0.05823
B7	VIZ	0.07077
Mmer20	PS	0.07322
Mmer4	GC	0.0741
B7	PS	0.07668
Mmer20	SF	0.0818
D113	BCS	0.08425
Mmer4	EU	0.08531
Mmer20	BCS	0.08574
Mmer4	VIZ	0.09205
Mmer20	VIZ	0.09537
Mmer4	BCS	0.09939
Mmer4	WS	0.13021
C2-1	EU	0.13333

## Sheet: Table D
Table D.
A.
	PS	WS	EU	SF	VIZ	SBC	NGC	CR
D113	0.9575	0.8392	0.7973	0.117	0.0273	0	0.2477	0.167
Mmer4	0.0207	0	0.0022	0.1582	0	0	0	0.3932
A205	0.1043	0.0338	0.462	0.7774	0.0266	0.0674	0.5548	1
B7	0.0001	0.0376	0.1626	0.1551	0.2584	0.0789	0.2928	0.4482
Mmer20	0	0.2997	0.0792	0	0	0	0.3004	1
C2-E15	0.2313	0.1756	0.6508	0.8402	0.1381	0.2779	0.4861	0.5344
A-11	0.4157	0.9337	0.1729	0.1106	0.172	0.0126	0.0354	0.4329
C2-1	0.327	0.4067	0.0004	0.0217	0.0177	0.0054	0.0157	1
B.
	PS	WS	EU	SF	VIZ	SBC	NGC	CR	Global by locus
D113	0.4762	0.5687	0.4232	0.0059	0.0573	0	0.1211	0.133	0
Mmer4	0.0492	0	0	0.0688	0	0	0	0.0855	0
A205	0.0504	0.0046	0.0839	0.603	0.3339	0.0198	0.4434	1	0.0035
B7	0.0041	0.0568	0.0602	0.1621	0.0005	0.0027	0.7015	0.8656	0
Mmer20	0	0.2661	0.0385	0.008	0	0	0.1419	1	0
C2-E15	0.2097	0.1258	1	0.7661	0.8769	0.9495	0.6769	0.1021	0.8491
A-11	0.1372	0.6565	0.0821	0.021	0.0308	0.0011	0.5803	0.3421	0
C2-1	0.4628	0.1282	0	0.014	0	0	0.0272	1	0
Global by population	0	0	0	0	0	0	0.0004	0.0306

## Sheet: Table E
Table E.
A.					B.
		Bonferroni Correction		0.000344828		Bonferroni Correction		0.00178571
Location	Locus#1	Locus#2	P-Value		Locus#1	Locus#2	P-Value
WS	A205	C2-E15	0.003959		C2-E15	C2-1	0.047088
PS	Mmer20	C2-E15	0.00566		A205	C2-E15	0.21411
AG	D113	C2-1	0.006246		D113	C2-1	0.254541
AG	Mmer4	C2-1	0.006719		Mmer4	C2-1	0.26464
AG	Mmer4	Mmer20	0.008683		A205	C2-1	0.29967
AG	D113	Mmer4	0.009426		Mmer20	C2-1	0.337344
AG	Mmer20	C2-1	0.010786		Mmer20	C2-E15	0.339538
EU	B7	Mmer20	0.012904		Mmer4	C2-E15	0.413792
AG	C2-E15	C2-1	0.015839		Mmer4	Mmer20	0.48607
AG	D113	Mmer20	0.018955		Mmer20	A-11	0.579088
AG	A205	C2-1	0.01903		B7	Mmer20	0.62425
PS	C2-E15	C2-1	0.024769		A-11	C2-1	0.636565
AG	D113	A205	0.029482		D113	Mmer4	0.674636
AG	Mmer4	A205	0.032716		B7	C2-E15	0.691728
AG	Mmer4	C2-E15	0.033259		B7	C2-1	0.737994
AG	D113	C2-E15	0.034517		D113	Mmer20	0.790473
PS	Mmer20	A-11	0.036675		D113	C2-E15	0.847264
PS	A-11	C2-1	0.047472		D113	A205	0.85443
PS	Mmer4	C2-E15	0.060892		Mmer4	A205	0.868015
AG	A205	Mmer20	0.071824		Mmer4	B7	0.887598
AG	Mmer20	C2-E15	0.07303		C2-E15	A-11	0.938339
BCS	B7	C2-E15	0.074343		A205	Mmer20	0.948458
AG	B7	C2-1	0.074957		D113	B7	0.949776
AG	A205	C2-E15	0.119198		B7	A-11	0.97816
PS	C2-E15	A-11	0.123032		A205	B7	0.994811
PS	B7	C2-E15	0.131004		D113	A-11	0.999995
AG	D113	B7	0.157611		Mmer4	A-11	1
AG	Mmer4	B7	0.16157		A205	A-11	1
AG	B7	Mmer20	0.28287
PS	B7	A-11	0.351862
AG	B7	C2-E15	0.435128
AG	A205	B7	0.435337
PS	A205	C2-1	0.44815
PS	D113	B7	0.463756
PS	A205	B7	0.488031
PS	B7	Mmer20	0.759411
PS	D113	A-11	0.786761
PS	D113	C2-E15	0.809978
PS	A205	C2-E15	0.902758
PS	A205	A-11	0.958168
PS	D113	Mmer4	1
PS	D113	A205	1
PS	Mmer4	A205	1
PS	Mmer4	B7	1
PS	D113	Mmer20	1
PS	Mmer4	Mmer20	1
PS	A205	Mmer20	1
PS	Mmer4	A-11	1
PS	D113	C2-1	1
PS	Mmer4	C2-1	1
PS	B7	C2-1	1
PS	Mmer20	C2-1	1
WS	D113	Mmer4	1
WS	D113	A205	1
WS	Mmer4	A205	1
WS	D113	B7	1
WS	Mmer4	B7	1
WS	A205	B7	1
WS	D113	Mmer20	1
WS	Mmer4	Mmer20	1
WS	A205	Mmer20	1
WS	B7	Mmer20	1
WS	D113	C2-E15	1
WS	Mmer4	C2-E15	1
WS	B7	C2-E15	1
WS	Mmer20	C2-E15	1
EU	B7	C2-E15	1
EU	Mmer20	C2-E15	1
SF	D113	Mmer4	1
SF	D113	A205	1
SF	Mmer4	A205	1
SF	D113	B7	1
SF	A205	B7	1
SF	D113	Mmer20	1
SF	A205	Mmer20	1
SF	B7	Mmer20	1
SF	D113	C2-E15	1
SF	Mmer4	C2-E15	1
SF	A205	C2-E15	1
SF	B7	C2-E15	1
SF	Mmer20	C2-E15	1
SF	D113	A-11	1
SF	A205	A-11	1
SF	C2-E15	A-11	1
SF	D113	C2-1	1
SF	Mmer4	C2-1	1
SF	A205	C2-1	1
SF	B7	C2-1	1
SF	Mmer20	C2-1	1
SF	C2-E15	C2-1	1
SF	A-11	C2-1	1
VIZ	D113	Mmer4	1
VIZ	D113	A205	1
VIZ	Mmer4	A205	1
VIZ	D113	B7	1
VIZ	A205	B7	1
VIZ	D113	Mmer20	1
VIZ	Mmer4	Mmer20	1
VIZ	A205	Mmer20	1
VIZ	B7	Mmer20	1
VIZ	D113	C2-E15	1
VIZ	Mmer4	C2-E15	1
VIZ	A205	C2-E15	1
VIZ	B7	C2-E15	1
VIZ	Mmer20	C2-E15	1
VIZ	D113	A-11	1
VIZ	Mmer4	A-11	1
VIZ	A205	A-11	1
VIZ	B7	A-11	1
VIZ	Mmer20	A-11	1
VIZ	C2-E15	A-11	1
VIZ	D113	C2-1	1
VIZ	Mmer4	C2-1	1
VIZ	A205	C2-1	1
VIZ	B7	C2-1	1
VIZ	Mmer20	C2-1	1
VIZ	C2-E15	C2-1	1
VIZ	A-11	C2-1	1
BCS	D113	Mmer4	1
BCS	D113	A205	1
BCS	Mmer4	A205	1
BCS	D113	B7	1
BCS	Mmer4	B7	1
BCS	A205	B7	1
BCS	D113	Mmer20	1
BCS	Mmer4	Mmer20	1
BCS	A205	Mmer20	1
BCS	B7	Mmer20	1
BCS	D113	C2-E15	1
BCS	Mmer4	C2-E15	1
BCS	A205	C2-E15	1
BCS	Mmer20	C2-E15	1
BCS	D113	A-11	1
BCS	Mmer4	A-11	1
BCS	A205	A-11	1
BCS	B7	A-11	1
BCS	Mmer20	A-11	1
BCS	C2-E15	A-11	1
AG	D113	A-11	1
AG	Mmer4	A-11	1
AG	A205	A-11	1
AG	B7	A-11	1
AG	Mmer20	A-11	1
AG	C2-E15	A-11	1
AG	A-11	C2-1	1
WS	D113	A-11	No
WS	Mmer4	A-11	No
WS	A205	A-11	No
WS	B7	A-11	No
WS	Mmer20	A-11	No
WS	C2-E15	A-11	No
WS	D113	C2-1	No
WS	Mmer4	C2-1	No
WS	A205	C2-1	No
WS	B7	C2-1	No
WS	Mmer20	C2-1	No
WS	C2-E15	C2-1	No
WS	A-11	C2-1	No
EU	D113	Mmer4	No
EU	D113	A205	No
EU	Mmer4	A205	No
EU	D113	B7	No
EU	Mmer4	B7	No
EU	A205	B7	No
EU	D113	Mmer20	No
EU	Mmer4	Mmer20	No
EU	A205	Mmer20	No
EU	D113	C2-E15	No
EU	Mmer4	C2-E15	No
EU	A205	C2-E15	No
EU	D113	A-11	No
EU	Mmer4	A-11	No
EU	A205	A-11	No
EU	B7	A-11	No
EU	Mmer20	A-11	No
EU	C2-E15	A-11	No
EU	D113	C2-1	No
EU	Mmer4	C2-1	No
EU	A205	C2-1	No
EU	B7	C2-1	No
EU	Mmer20	C2-1	No
EU	C2-E15	C2-1	No
EU	A-11	C2-1	No
SF	Mmer4	B7	No
SF	Mmer4	Mmer20	No
SF	Mmer4	A-11	No
SF	B7	A-11	No
SF	Mmer20	A-11	No
VIZ	Mmer4	B7	No
BCS	D113	C2-1	No
BCS	Mmer4	C2-1	No
BCS	A205	C2-1	No
BCS	B7	C2-1	No
BCS	Mmer20	C2-1	No
BCS	C2-E15	C2-1	No
BCS	A-11	C2-1	No
CR	D113	Mmer4	No
CR	D113	A205	No
CR	Mmer4	A205	No
CR	D113	B7	No
CR	Mmer4	B7	No
CR	A205	B7	No
CR	D113	Mmer20	No
CR	Mmer4	Mmer20	No
CR	A205	Mmer20	No
CR	B7	Mmer20	No
CR	D113	C2-E15	No
CR	Mmer4	C2-E15	No
CR	A205	C2-E15	No
CR	B7	C2-E15	No
CR	Mmer20	C2-E15	No
CR	D113	A-11	No
CR	Mmer4	A-11	No
CR	A205	A-11	No
CR	B7	A-11	No
CR	Mmer20	A-11	No
CR	C2-E15	A-11	No
CR	D113	C2-1	No
CR	Mmer4	C2-1	No
CR	A205	C2-1	No
CR	B7	C2-1	No
CR	Mmer20	C2-1	No
CR	C2-E15	C2-1	No
CR	A-11	C2-1	No

## Sheet: Table F
Table F.
Pairwise comparison between locations	Infinite Alleles Model	Stepwise Model
PS-PC	MprB7	MprB7		Candidate positive selection
	MprA1-11	MprA1-11		Candidate balancing selection
		MprD113
		Mmer04
PS-NGC	MprA1-11	MprA1-11
	Mmer4
PC-NGC	Mmer20	Mmer04

## Sheet: Table G
Table G.
FST	Ne	t	Alleles	Runs	#Chi2	Proportion	#Fisher	Proportion
0.001	7000	20	=<352	1000	930	0.93	948	0.948
0.01	7000	150	=<352	1000	1000	1	1000	1
0.05	7000	750	=<352	1000	1000	1	1000	1

## Sheet: Table H
Table H.
	Latutude	Longitude	SSTd	SSTn	PAR	POC	KD490	CHL
Latutude		6.7988e-30	1.5274e-15	1.1556e-16	4.326e-26	3.1241e-34	2.2544e-32	8.7569e-35
Longitude	-0.79768		1.0829e-19	9.1811e-19	1.9361e-35	1.0496e-07	1.7419e-06	3.1265e-07
SSTd	-0.62665	0.69003		7.3448e-93	7.464e-34	4.9688e-07	8.5925e-07	3.4479e-06
SSTn	-0.64532	0.67713	0.98088		1.5559e-28	1.4619e-09	2.0991e-08	1.5373e-07
PAR	-0.76369	0.83776	0.82729	0.78622		1.7313e-08	6.6303e-09	6.8131e-10
POC	0.82985	-0.446	-0.42405	-0.49942	-0.46965		3.1175e-77	3.6756e-75
KD490	0.81683	-0.40513	-0.41593	-0.4672	-0.48155	0.96621		1.8495e-96
CHL	0.83352	-0.43075	-0.39433	-0.44075	-0.50807	0.96355	0.98322

## Sheet: Table I
Table I.
Merluccius_australis_100935		0	0	0	0	0	0	0.0229008	0.0229008	0.0229008	0	0	0	0	0	0	0	0	0	0.00763359	0.0152672	0	0	0	0	0	0.0229008	0	0.00763359	0	0.0229008	0	0	0.00381679	0	0.0152672	0	0	0	0	0
Merluccius_australis_100858	1		0	0	0	0	0	0.00763359	0.00763359	0.00763359	0.00763359	0	0	0	0	0	0	0	0	0	0	0	0	0	0	0	0.00763359	0	0.00381679	0	0.00763359	0	0	0	0	0	0	0	0	0	0
Merluccius_australis_Austral16	1	1		0	0	0	0.00763359	0.0267176	0.0267176	0.0267176	0.0114504	0	0.0114504	0	0.00763359	0.00763359	0.00763359	0.00763359	0.00763359	0.019084	0.0229008	0.00763359	0.00381679	0.0114504	0.0114504	0.00381679	0.0305344	0.00763359	0.0229008	0.0152672	0.0305344	0.0114504	0	0.0152672	0.0114504	0.0229008	0.0114504	0.00763359	0.0114504	0.00763359	0.00763359
Merluccius_australis_sample1	1	1	1		0	0	0	0.00763359	0.00763359	0.00763359	0.00763359	0	0	0	0	0	0	0	0	0	0	0	0	0	0	0	0.00763359	0	0.00381679	0	0.00763359	0	0	0	0	0	0	0	0	0	0
Merluccius_bilinearis_isolate_209	1	1	1	1		0	0	0	0	0	0.0152672	0	0	0	0	0	0	0	0	0	0	0	0	0	0	0	0	0	0	0	0	0	0	0	0	0	0	0	0	0	0
Merluccius_bilinearis_isolate_330	1	1	1	1	1		0	0	0	0	0.0152672	0	0	0	0	0	0	0	0	0	0	0	0	0	0	0	0	0	0	0	0	0	0	0	0	0	0	0	0	0	0
Merluccius_gayiM._sample1	1	1	0.3449	1	1	1		0	0	0	0.0534351	0.0267176	0	0.0152672	0	0	0	0	0	0	0	0	0	0	0	0	0	0	0	0	0	0	0	0	0	0	0	0	0	0	0
Merluccius_gayi1	0.2286	0.3472	0.214	0.3605	1	1	1		0	0	0.0877863	0.0534351	0.00763359	0.0343511	0	0	0	0	0	0	0	0	0	0.00763359	0	0.0152672	0	0	0	0	0	0	0	0	0	0	0	0	0.00763359	0	0
Merluccius_gayi_Chile	0.2294	0.3545	0.2128	0.347	1	1	1	1		0	0.0877863	0.0534351	0.00763359	0.0343511	0	0	0	0	0	0	0	0	0	0.00763359	0	0.0152672	0	0	0	0	0	0	0	0	0	0	0	0	0.00763359	0	0
Merluccius_gayi2	0.2311	0.3533	0.2173	0.3452	1	1	1	1	1		0.0877863	0.0534351	0.00763359	0.0343511	0	0	0	0	0	0	0	0	0	0.00763359	0	0.0152672	0	0	0	0	0	0	0	0	0	0	0	0	0.00763359	0	0
Merluccius_hubbsi_Argentina	1	0.3466	0.3203	0.3509	0.3212	0.3254	0.1192	0.0523	0.0483	0.0485		0	0.0343511	0.00763359	0.0229008	0.0229008	0.0229008	0.0229008	0.0229008	0.0419847	0.0763359	0.0229008	0.0419847	0.00381679	0.0496183	0.00381679	0.0763359	0.0229008	0.0572519	0.0305344	0.0763359	0.0496183	0.0229008	0.0419847	0.0496183	0.0763359	0.0419847	0.0229008	0.00381679	0.0229008	0.0229008
Merluccius_hubbsi	1	1	1	1	1	1	0.2404	0.125	0.1134	0.1182	1		0.00763359	0	0.00381679	0.00381679	0.00381679	0.00381679	0.00381679	0.0152672	0.0419847	0.00381679	0.0229008	0	0.0229008	0	0.0419847	0.00381679	0.0343511	0.00381679	0.0419847	0.0229008	0.00381679	0.0229008	0.0229008	0.0419847	0.0152672	0.00381679	0	0.00381679	0.00381679
Merluccius_hubbsi_BUI_Mh/5	1	1	0.3093	1	1	1	1	0.3394	0.3389	0.3369	0.012	0.3105		0	0	0	0	0	0	0	0	0	0.00763359	0	0	0	0	0	0.00763359	0	0	0	0	0	0	0	0	0	0	0	0
Merluccius_hubbsi_DAAPV_F5	1	1	1	1	1	1	0.3089	0.1875	0.1859	0.1855	0.0897	1	1		0	0	0	0	0	0.00381679	0.0229008	0	0.019084	0	0.0114504	0	0.0229008	0	0.0267176	0	0.0229008	0.0114504	0	0.00381679	0.0114504	0.0229008	0.00381679	0	0	0	0
Merluccius_productus_UW:047719	1	1	0.3593	1	1	1	1	1	1	1	0.2248	0.3996	1	1		0	0	0	0	0	0.00763359	0	0	0	0	0	0.00763359	0	0	0	0.00763359	0	0	0	0	0.00763359	0	0	0	0	0
Merluccius_productus_UW:047718	1	1	0.3611	1	1	1	1	1	1	1	0.2234	0.3989	1	1	1		0	0	0	0	0.00763359	0	0	0	0	0	0.00763359	0	0	0	0.00763359	0	0	0	0	0.00763359	0	0	0	0	0
Merluccius_productus_350	1	1	0.3665	1	1	1	1	1	1	1	0.2257	0.3939	1	1	1	1		0	0	0	0.00763359	0	0	0	0	0	0.00763359	0	0	0	0.00763359	0	0	0	0	0.00763359	0	0	0	0	0
1PSCB	1	1	0.3527	1	1	1	1	1	1	1	0.2215	0.3921	1	1	1	1	1		0	0	0.00763359	0	0	0	0	0	0.00763359	0	0	0	0.00763359	0	0	0	0	0.00763359	0	0	0	0	0
22PSCB	1	1	0.3609	1	1	1	1	1	1	1	0.2204	0.3913	1	1	1	1	1	1		0	0.00763359	0	0	0	0	0	0.00763359	0	0	0	0.00763359	0	0	0	0	0.00763359	0	0	0	0	0
4OPCRCB	0.3409	1	0.2441	1	1	1	1	1	1	1	0.1329	0.3053	1	0.3904	1	1	1	1	1		0	0	0	0	0	0.00763359	0	0	0	0	0	0	0	0	0	0	0	0	0	0	0
7OPCRCB	0.3064	1	0.249	1	1	1	1	1	1	1	0.044	0.1328	1	0.2257	0.0885	0.0866	0.0885	0.0884	0.0886	1		0.00763359	0.00763359	0.00763359	0	0.0229008	0	0.00763359	0.00381679	0	0	0	0.00763359	0	0	0	0	0.00763359	0.00763359	0.00763359	0.00763359
1OPBCSCB	1	1	0.3669	1	1	1	1	1	1	1	0.2291	0.3925	1	1	1	1	1	1	1	1	0.0939		0	0	0	0	0.00763359	0	0	0	0.00763359	0	0	0	0	0.00763359	0	0	0	0	0
39OPBCSCB	1	1	0.3963	1	1	1	1	1	1	1	0.1352	0.2417	0.3419	0.2646	1	1	1	1	1	1	0.2457	1		0.00763359	0	0	0.00763359	0	0	0.00763359	0.00763359	0	0	0	0	0.00763359	0	0	0.00763359	0	0
58OPBCSCB	1	1	0.3108	1	1	1	1	0.2606	0.2614	0.262	0.3956	1	1	1	1	1	1	1	1	1	0.241	1	0.0805		0	0	0.00763359	0	0	0	0.00763359	0	0	0	0	0.00763359	0	0	0	0	0
1OPVIZCB	1	1	0.3133	1	1	1	1	1	1	1	0.0844	0.2206	1	0.3135	1	1	1	1	1	1	1	1	1	1		0.00763359	0	0	0	0	0	0	0	0	0	0	0	0	0	0	0
10OPVIZCB	1	1	0.393	1	1	1	1	0.1878	0.1899	0.1813	0.3977	1	1	1	1	1	1	1	1	0.0865	0.0094	1	1	1	0.0893		0.0229008	0	0	0.00763359	0.0229008	0.00763359	0	0.00763359	0.00763359	0.0229008	0.00763359	0	0	0	0
18OPVIZCB	0.2267	0.3449	0.179	0.3487	1	1	1	1	1	1	0.0406	0.1308	1	0.2288	0.0959	0.088	0.091	0.0912	0.0881	1	1	0.0928	0.2422	0.2411	1	0.0095		0.00763359	0.00381679	0	0	0	0.00763359	0	0	0	0	0.00763359	0.00763359	0.00763359	0.00763359
31OPVIZCB	1	1	0.3604	1	1	1	1	1	1	1	0.2266	0.3924	1	1	1	1	1	1	1	1	0.085	1	1	1	1	1	0.0872		0	0	0.00763359	0	0	0	0	0.00763359	0	0	0	0	0
32OPVIZCB	0.3551	0.3832	0.2432	0.3978	1	1	1	1	1	1	0.0705	0.1549	0.3304	0.1897	1	1	1	1	1	1	0.4178	1	1	1	1	1	0.4227	1		0.00381679	0.00381679	0	0	0	0	0.00381679	0	0	0	0	0
23UGCCB	1	1	0.307	1	1	1	1	1	1	1	0.1749	0.4018	1	1	1	1	1	1	1	1	1	1	0.2413	1	1	0.2371	1	1	0.4265		0	0	0	0	0	0	0	0	0	0	0
72UGCCB	0.221	0.3426	0.1732	0.3479	1	1	1	1	1	1	0.0393	0.1321	1	0.2281	0.0856	0.092	0.0906	0.0904	0.09	1	1	0.0928	0.245	0.2405	1	0.0084	1	0.0924	0.4248	1		0	0.00763359	0	0	0	0	0.00763359	0.00763359	0.00763359	0.00763359
138UGCCB	1	1	0.3163	1	1	1	1	1	1	1	0.0761	0.2239	1	0.3133	1	1	1	1	1	1	1	1	1	1	1	0.0857	1	1	1	1	1		0	0	0	0	0	0	0	0	0
139UGCCB	1	1	1	1	1	1	1	1	1	1	0.2238	0.3968	1	1	1	1	1	1	1	1	0.091	1	1	1	1	1	0.093	1	1	1	0.0837	1		0	0	0.00763359	0	0	0	0	0
140UGCCB	0.3923	1	0.2782	1	1	1	1	1	1	1	0.1263	0.2165	1	0.3986	1	1	1	1	1	1	1	1	1	1	1	0.094	1	1	1	1	1	1	1		0	0	0	0	0	0	0
175UGCCB	1	1	0.3153	1	1	1	1	1	1	1	0.0784	0.2275	1	0.3064	1	1	1	1	1	1	1	1	1	1	1	0.0895	1	1	1	1	1	1	1	1		0	0	0	0	0	0
180UGCCB	0.2984	1	0.2435	1	1	1	1	1	1	1	0.042	0.1352	1	0.2194	0.0896	0.0925	0.091	0.0886	0.0902	1	1	0.0883	0.2341	0.2434	1	0.0074	1	0.0918	0.425	1	1	1	0.0857	1	1		0	0.00763359	0.00763359	0.00763359	0.00763359
9OPSFCB	1	1	0.3193	1	1	1	1	1	1	1	0.1353	0.286	1	0.3953	1	1	1	1	1	1	1	1	1	1	1	0.0901	1	1	1	1	1	1	1	1	1	1		0	0	0	0
3aOPSFCB	1	1	0.3539	1	1	1	1	1	1	1	0.2197	0.3948	1	1	1	1	1	1	1	1	0.0932	1	1	1	1	1	0.0922	1	1	1	0.087	1	1	1	1	0.0883	1		0	0	0
13OPORCB	1	1	0.314	1	1	1	1	0.257	0.2646	0.2638	0.3956	1	1	1	1	1	1	1	1	1	0.2464	1	0.0894	1	1	1	0.2405	1	1	1	0.2497	1	1	1	1	0.2358	1	1		0	0
4OPWSCB	1	1	0.363	1	1	1	1	1	1	1	0.2276	0.386	1	1	1	1	1	1	1	1	0.0862	1	1	1	1	1	0.0881	1	1	1	0.0875	1	1	1	1	0.0871	1	1	1		0
101OPWSCB	1	1	0.3595	1	1	1	1	1	1	1	0.2291	0.3949	1	1	1	1	1	1	1	1	0.0893	1	1	1	1	1	0.0924	1	1	1	0.0854	1	1	1	1	0.0908	1	1	1	1

## Sheet: Table J
Table J.
M. bilinearis	M. hubbsi	4100000 (4100000-4100010)
	M. australis
	M. gayi
	NGC
	M. productus
	PC
	PS
M. hubbsi	M. australis	285072 (109772-576396)
	M. gayi
	NGC
	M. productus
	PC
	PS
M. australis	M. gayi	189426 (64088-373314)
	NGC
	M. productus
	PC
	PS
M. gayi	NGC	78422 (26152-163667)
	M. productus
	PC
	PS
NGC	M. productus	42882 (15379-576309)
	PC
	PS
PC	PS	18508 (8402-34843)
