# Supplementary material for: Role of oceanography in shaping the genetic structure in the North Pacific hake Merluccius productus
Source: PLoS One. 2018 Mar 26;13(3):e0194646. doi: 10.1371/journal.pone.0194646 (PMC5868808; doi:10.1371/journal.pone.0194646)
Supplement: S2 Table — (XLSX) [file pone.0194646.s002.xlsx]

## Sheet: Hake genotypes
S2 Table.
sample	Pop	D113		Mmer4		A205		B7		Mmer20		C2-E15		A-11		C2-1
PS01	PS	366	390	0	0	104	158	132	132	236	252	254	266	202	232	263	275
PS02	PS	322	386	155	195	108	148	110	134	230	244	270	278	202	216	245	265
PS03	PS	350	358	139	191	96	104	132	132	221	262	254	262	202	218	251	279
PS04	PS	342	366	151	191	104	168	128	136	222	252	258	258	216	218	261	265
PS05	PS	350	394	165	177	102	108	128	132	221	232	258	266	216	228	247	291
PS06	PS	358	358	215	217	106	162	128	128	232	248	258	266	216	216	253	257
PS07	PS	358	386	163	219	100	104	128	128	234	272	250	258	216	218	261	263
PS08	PS	0	0	155	169	0	0	120	135	221	230	250	262	224	248	253	259
PS09	PS	362	378	143	163	92	104	130	134	222	236	274	274	212	216	255	261
PS11	PS	354	358	129	163	100	106	124	130	236	236	258	262	216	218	251	275
PS12	PS	374	390	165	167	100	100	128	132	238	238	254	270	218	236	245	263
PS13	PS	350	402	169	179	104	142	132	154	222	238	262	282	202	216	263	271
PS14	PS	374	378	139	163	96	104	122	130	226	234	254	258	202	216	233	261
PS15	PS	342	378	177	177	0	0	114	125	252	256	258	258	206	234	243	247
PS16	PS	382	418	163	165	0	0	128	128	226	234	258	270	0	0	233	251
PS17	PS	342	346	161	165	96	104	108	130	226	256	258	262	202	234	247	253
PS18	PS	370	402	159	165	90	100	128	128	224	252	266	266	216	216	259	275
PS19	PS	346	382	155	173	104	104	124	136	222	242	258	266	218	218	235	259
PS20	PS	374	386	131	213	96	100	135	135	221	274	262	262	202	220	241	275
PS21	PS	374	386	135	141	100	104	126	128	238	256	262	282	216	218	251	271
PS22	PS	350	378	119	191	104	104	132	132	230	242	270	282	202	234	247	271
PS23	PS	362	396	153	175	92	116	128	128	222	252	258	258	216	216	241	255
PS24	PS	378	398	119	119	100	102	120	132	220	238	258	258	216	218	251	289
PS25	PS	358	382	169	191	96	100	128	128	222	238	258	278	216	230	239	239
PS26	PS	374	390	163	173	108	158	128	135	252	270	258	262	216	218	265	271
PS27	PS	378	394	135	173	92	104	128	138	236	264	258	270	216	224	241	255
PS28	PS	338	378	157	195	102	102	126	128	224	224	274	302	202	216	263	271
PS29	PS	338	346	119	231	92	98	130	134	258	258	258	262	202	202	241	263
PS30	PS	374	382	169	187	102	162	122	126	221	238	262	262	216	216	253	259
PS31	PS	342	382	171	171	104	106	118	124	0	0	258	262	208	238	241	263
PS32	PS	346	378	141	177	0	0	128	136	234	238	258	266	216	234	251	263
PS33	PS	322	414	129	195	104	104	120	132	230	238	258	258	216	216	243	247
PS34	PS	350	386	149	215	104	110	132	135	236	252	262	270	216	216	251	273
PS35	PS	366	382	157	163	106	152	124	130	248	248	266	278	218	226	261	265
PS36	PS	382	390	143	179	96	106	136	136	238	252	258	262	218	218	263	275
PS37	PS	374	378	127	131	102	108	132	134	222	252	262	266	234	234	267	271
PS38	PS	374	374	151	157	102	104	128	128	230	248	258	266	218	250	265	267
PS39	PS	374	382	153	157	90	128	128	128	252	252	258	258	216	234	249	259
PS40	PS	370	382	161	165	104	104	136	136	228	228	258	262	216	224	251	279
PS41	PS	342	370	163	165	104	104	0	0	226	226	258	270	194	216	241	281
PS42	PS	322	350	131	151	100	106	128	134	226	230	258	266	216	216	247	251
PS43	PS	338	350	165	217	102	122	124	132	222	242	262	266	216	218	239	267
PS44	PS	350	406	193	205	96	104	130	134	236	236	258	262	210	268	239	275
PS45	PS	338	430	151	171	104	104	135	135	222	248	262	270	234	234	241	261
PS46	PS	354	398	129	161	110	124	0	0	230	242	258	258	216	218	241	243
PS47	PS	334	394	153	155	96	104	108	122	272	274	258	258	216	218	255	267
PS48	PS	326	382	143	173	0	0	128	128	230	230	258	262	0	0	233	245
PS_01	PS	366	398	163	163	100	102	124	128	0	0	254	258	216	216	241	243
PS_02	PS	346	350	207	217	100	100	120	134	238	252	258	262	216	216	259	263
PS_03	PS	378	382	153	185	92	108	136	142	0	0	258	274	216	234	235	265
PS_04	PS	338	382	151	175	96	108	124	128	248	258	254	258	204	216	255	259
PS_05	PS	346	406	157	177	100	146	120	128	238	252	258	258	216	234	267	271
PS_06	PS	366	378	163	177	108	158	130	132	0	0	258	258	220	228	249	259
PS_07	PS	370	390	153	163	0	0	126	128	234	258	258	270	216	226	255	269
PS_08	PS	338	370	135	171	0	0	124	128	222	252	258	266	216	216	241	249
PS_09	PS	378	390	143	163	104	124	135	135	222	246	258	262	234	238	247	271
PS_10	PS	322	370	145	155	104	106	128	130	252	274	258	258	216	234	245	267
PS_11	PS	366	418	119	187	104	108	128	135	0	0	258	258	200	216	237	245
PS_12	PS	330	386	167	183	104	138	136	136	0	0	258	262	216	234	267	271
PS_13	PS	354	390	193	195	106	136	120	128	222	238	262	270	202	216	233	271
PS_14	PS	350	350	155	163	96	104	128	132	222	222	258	262	216	216	259	263
PS_16	PS	374	382	137	145	108	154	128	128	256	260	258	262	216	234	245	259
PS_17	PS	354	382	0	0	102	116	128	138	242	242	254	262	216	240	239	255
PS_18	PS	382	394	153	165	96	104	128	132	244	268	262	278	216	216	247	261
PS_19	PS	366	486	0	0	104	128	128	138	218	230	254	270	202	238	253	255
PS_20	PS	366	390	155	165	104	116	120	135	226	248	258	262	216	218	243	247
PS_21	PS	346	378	135	213	102	170	120	136	228	228	262	270	204	216	251	251
PS_22	PS	378	382	135	143	90	104	120	124	238	238	262	270	216	216	247	263
PS_23	PS	350	386	135	165	0	0	124	128	0	0	250	262	216	234	241	251
PS_24	PS	354	498	167	201	138	138	114	122	230	230	254	258	218	218	243	247
PS_25	PS	358	378	159	217	104	104	132	136	222	258	274	294	216	276	261	271
PS_26	PS	394	426	153	169	104	104	128	136	232	256	266	290	218	228	235	259
PS_27	PS	362	378	167	203	96	100	128	128	222	258	254	262	216	216	243	251
PS_28	PS	342	378	165	165	92	102	122	122	222	246	258	262	208	216	243	243
PS_29	PS	354	388	177	177	104	110	135	135	230	262	258	262	218	234	221	273
PS_30	PS	346	386	131	165	106	150	128	154	230	234	258	270	216	234	237	275
PS_31	PS	350	370	163	165	0	0	119	132	226	258	254	258	202	216	255	259
PS_32	PS	342	382	163	163	104	116	128	128	230	230	258	262	212	222	241	271
PS_33	PS	366	386	163	163	116	148	122	130	230	258	258	258	216	218	241	259
PS_34	PS	326	342	173	177	106	120	135	142	248	252	270	306	216	226	247	271
PS_35	PS	378	386	163	163	102	126	134	134	230	238	258	258	216	222	241	241
PS_36	PS	350	354	129	177	100	106	0	0	238	252	254	258	218	220	243	259
PS_37	PS	362	382	0	0	104	106	130	135	244	258	270	270	218	218	261	263
PS_38	PS	350	382	163	209	114	154	128	128	252	254	258	270	216	248	255	271
PS_39	PS	390	402	153	203	102	118	128	132	230	254	262	262	202	202	253	271
PS_40	PS	350	386	165	169	104	104	120	132	230	234	258	262	216	222	259	265
PS_41	PS	366	378	139	171	92	104	0	0	234	236	266	270	216	218	251	271
PS_42	PS	350	394	159	161	104	112	130	132	252	252	258	274	216	234	259	271
PS_43	PS	390	390	143	181	102	106	128	128	222	222	262	266	216	216	245	263
PS_44	PS	382	386	153	209	106	116	128	135	222	252	258	258	216	216	247	251
PS_45	PS	346	390	129	135	104	104	128	132	238	244	262	266	216	218	247	255
PS_46	PS	346	386	177	193	100	104	120	128	226	254	258	258	216	216	241	259
PS_47	PS	362	366	161	161	104	104	130	130	238	274	250	262	216	216	241	253
WS01	WS	342	366	139	139	106	112	102	114	234	236	262	282	214	228	247	271
WS02	WS	354	382	141	163	104	120	134	134	242	250	258	274	0	0	245	261
WS03	WS	318	362	149	151	0	0	120	120	232	242	254	258	212	232	241	257
WS04	WS	354	354	0	0	100	130	118	138	0	0	262	270	218	240	239	257
WS05	WS	334	378	159	159	98	144	124	134	240	244	290	290	208	210	213	265
WS06	WS	362	378	167	167	96	106	108	124	242	250	266	270	188	220	239	269
WS07	WS	350	366	145	153	0	0	128	130	0	0	250	258	198	245	243	245
WS08	WS	366	366	163	181	100	108	124	124	224	240	258	262	200	242	237	261
WS09	WS	362	366	177	179	96	108	120	122	254	262	262	278	226	280	255	263
WS10	WS	366	398	157	181	110	110	120	132	245	250	248	258	200	230	269	279
WS11	WS	366	382	143	169	106	106	110	116	0	0	262	270	214	216	227	275
WS12	WS	342	386	183	183	102	112	126	128	0	0	282	286	206	222	265	321
WS13	WS	346	486	189	207	104	104	120	130	0	0	250	286	216	226	251	301
WS14	WS	354	362	161	161	104	122	118	132	228	246	246	274	208	232	267	271
WS15	WS	366	370	131	131	100	106	128	128	0	0	262	270	208	220	269	275
WS16	WS	370	382	135	185	104	108	0	0	238	248	274	278	210	220	248	263
WS17	WS	358	362	173	180	98	100	120	122	230	250	254	282	198	206	0	0
WS18	WS	362	398	131	133	106	134	122	122	238	268	258	270	212	242	259	271
WS19	WS	370	378	185	185	100	114	120	132	218	226	254	274	230	234	253	263
WS20	WS	358	386	145	163	110	136	124	124	222	222	246	274	212	222	231	231
WS21	WS	326	366	155	171	106	120	112	126	0	0	254	254	222	232	251	263
WS22	WS	366	378	137	215	110	110	124	128	236	246	270	274	210	233	247	251
WS23	WS	354	394	133	159	106	108	120	122	230	232	262	270	210	226	237	247
WS24	WS	362	390	127	163	96	102	126	128	217	228	282	302	0	0	291	329
WS25	WS	330	362	139	151	112	118	126	136	226	250	254	258	202	218	249	267
WS26	WS	342	350	173	181	102	106	126	132	261	272	262	266	216	218	0	0
WS27	WS	366	366	145	203	116	138	124	152	244	255	266	282	210	229	231	243
WS28	WS	354	362	0	0	0	0	122	124	234	246	266	340	206	206	249	253
WS29	WS	310	398	149	149	0	0	120	130	234	234	262	266	206	208	0	0
WS30	WS	354	398	173	189	106	112	124	134	230	254	258	262	224	276	239	243
WS31	WS	362	402	173	177	96	106	120	126	0	0	266	270	0	0	227	251
WS33	WS	350	358	149	153	0	0	120	126	224	234	262	266	216	230	239	261
WS36	WS	338	370	151	151	96	108	122	126	222	234	270	302	200	260	235	267
WS37	WS	342	374	143	149	98	98	118	124	230	240	262	286	216	266	0	0
WS39	WS	354	362	159	159	104	108	124	128	224	234	262	274	210	234	0	0
WS46	WS	354	374	155	157	102	102	116	122	226	234	266	278	206	236	0	0
WS47	WS	362	366	0	0	102	106	0	0	230	246	262	266	202	210	247	247
EU04	EU	354	366	0	0	0	0	128	128	224	228	250	274	240	274	235	243
EU07	EU	346	426	0	0	106	112	124	126	220	220	254	270	212	212	205	205
EU10	EU	334	390	145	171	94	106	104	120	230	238	278	282	218	228	231	267
EU16	EU	370	374	145	145	104	104	124	128	228	238	250	282	228	260	0	0
EU17	EU	358	378	135	166	102	130	130	130	250	256	262	274	212	214	261	277
EU18	EU	330	366	157	157	94	96	118	120	238	238	254	258	208	214	0	0
EU19	EU	342	374	177	189	116	116	0	0	238	256	258	270	0	0	253	253
EU21	EU	322	386	153	153	94	122	119	124	222	224	258	266	204	278	247	247
EU22	EU	362	398	137	161	104	120	122	132	264	266	254	266	208	222	0	0
EU23	EU	346	358	145	163	100	114	128	130	236	248	262	266	188	234	259	265
EU24	EU	346	350	183	185	126	174	126	126	224	230	250	286	220	248	0	0
EU26	EU	346	378	155	189	98	110	122	122	231	231	262	286	200	266	0	0
EU28	EU	358	366	183	202	94	100	112	122	0	0	262	278	200	222	251	275
EU29	EU	358	362	159	163	98	108	120	126	228	236	250	258	206	206	0	0
EU30	EU	362	386	221	223	100	106	120	126	218	234	262	266	212	220	0	0
EU31	EU	342	342	153	207	100	116	122	138	220	226	254	262	208	262	0	0
EU33	EU	334	338	147	191	106	122	122	132	264	266	262	278	218	250	0	0
EU34	EU	330	354	163	167	0	0	126	128	220	252	262	278	210	236	0	0
EU35	EU	354	370	137	137	102	108	119	122	236	238	246	286	212	224	259	281
SF01	SF	350	510	165	167	104	112	122	128	222	260	250	266	206	224	235	281
SF02	SF	354	358	157	161	102	112	120	122	218	232	250	262	216	218	243	249
SF04	SF	374	398	167	197	104	112	124	124	236	242	242	282	220	254	241	277
SF05	SF	330	398	141	161	98	110	118	138	218	238	262	278	226	264	225	265
SF06	SF	386	386	173	175	98	106	0	0	0	0	258	270	212	218	257	259
SF07	SF	338	358	184	211	100	100	128	128	228	228	254	262	204	251	259	263
SF09	SF	338	338	161	171	108	124	120	130	0	0	266	274	202	220	243	307
SF10	SF	354	382	147	171	102	138	130	132	254	256	270	274	202	218	263	299
SF11	SF	358	366	143	155	102	134	114	116	0	0	254	266	220	226	251	275
SF12	SF	370	398	173	175	118	124	128	130	236	244	270	270	234	234	219	283
SF13	SF	326	390	181	187	106	124	130	134	220	222	270	274	0	0	239	263
SF14	SF	350	390	163	167	106	108	126	126	234	248	258	266	228	228	239	255
SF15	SF	334	386	203	207	110	130	0	0	236	236	266	282	216	232	237	281
SF16	SF	350	398	0	0	0	0	119	124	230	230	246	250	232	236	263	275
SF22	SF	350	354	161	175	96	112	128	128	222	226	270	282	188	249	253	259
SF23	SF	354	354	167	213	102	112	0	0	236	236	266	270	220	236	263	269
SF24	SF	382	434	0	0	102	106	126	126	230	244	266	270	224	224	265	273
SF25	SF	322	350	0	0	0	0	120	122	236	238	262	274	224	242	237	237
SF27	SF	326	370	0	0	96	124	126	128	236	248	270	274	220	250	0	0
SF28	SF	354	354	161	179	92	102	114	128	226	234	242	254	0	0	239	255
SF29	SF	350	350	181	181	102	110	0	0	232	236	258	274	200	206	263	275
SF30	SF	362	362	164	173	102	104	110	122	230	230	266	286	198	254	267	267
SF31	SF	330	342	0	0	100	106	128	132	228	228	238	262	210	236	243	261
SF33	SF	314	390	165	165	98	100	124	151	232	236	234	270	216	242	247	249
SF34	SF	342	370	0	0	94	116	0	0	221	228	258	298	212	232	237	247
SF35	SF	318	338	0	0	0	0	118	126	222	240	258	266	228	260	251	265
SF39	SF	350	366	151	183	112	126	116	126	240	282	254	270	200	216	251	259
SF40	SF	350	374	167	169	120	132	0	0	230	244	274	274	222	266	0	0
SF41	SF	350	354	155	187	106	132	119	126	242	246	262	282	220	262	239	265
SF42	SF	382	386	0	0	110	144	110	120	224	232	250	262	212	218	247	247
SF43	SF	354	398	0	0	0	0	124	128	224	224	0	0	200	230	263	263
VZ01	VZ	338	370	153	153	98	102	124	130	234	240	262	274	206	208	247	267
VZ02	VZ	330	354	139	173	108	120	119	122	232	260	242	278	194	290	243	261
VZ03	VZ	362	386	163	167	92	122	122	124	238	238	250	262	220	226	247	261
VZ04	VZ	350	394	151	153	0	0	122	126	226	238	246	262	210	224	243	249
VZ05	VZ	346	366	163	225	96	106	0	0	250	250	254	270	216	228	245	287
VZ06	VZ	354	362	163	163	104	106	120	130	222	282	254	278	214	248	219	271
VZ07	VZ	342	346	155	185	108	120	120	122	242	242	254	258	212	236	254	255
VZ08	VZ	350	354	155	177	114	152	122	124	224	272	266	270	0	0	259	259
VZ09	VZ	384	402	187	187	102	102	114	130	240	254	254	262	210	278	243	255
VZ10	VZ	0	0	0	0	104	198	119	123	242	242	254	290	0	0	253	267
VZ11	VZ	330	354	149	153	100	118	122	130	266	270	254	262	204	228	255	263
VZ12	VZ	346	374	129	161	106	112	122	146	232	240	258	266	192	208	247	251
VZ13	VZ	350	366	161	161	98	114	0	0	234	234	258	262	220	228	251	251
VZ14	VZ	350	374	141	141	100	112	102	120	224	224	266	270	184	220	249	313
VZ15	VZ	330	358	183	185	92	170	122	138	234	238	274	278	218	222	253	263
VZ16	VZ	342	358	160	161	102	102	128	128	230	238	254	278	0	0	237	267
VZ17	VZ	350	366	147	149	92	104	120	120	230	256	250	290	200	200	265	297
VZ18	VZ	330	362	197	199	118	124	116	124	224	254	258	262	236	278	231	231
VZ19	VZ	374	390	159	197	116	124	118	132	0	0	254	258	204	230	245	251
VZ21	VZ	370	374	153	207	108	116	0	0	234	236	262	270	240	292	245	255
VZ22	VZ	378	386	141	176	110	140	132	132	224	248	266	270	210	244	239	305
VZ23	VZ	366	366	173	205	100	108	126	128	226	238	250	262	226	266	233	247
VZ24	VZ	350	374	0	0	114	126	0	0	236	236	282	286	0	0	257	279
VZ25	VZ	358	362	157	231	112	176	0	0	230	232	250	270	194	226	0	0
VZ26	VZ	338	382	145	173	100	148	112	122	230	236	250	262	210	234	257	289
VZ27	VZ	370	402	165	207	104	106	124	124	222	230	242	278	220	240	223	243
VZ28	VZ	378	398	159	161	116	116	0	0	230	265	270	282	228	272	263	268
VZ29	VZ	350	394	155	155	110	126	124	126	234	240	246	274	226	228	257	257
VZ30	VZ	350	394	169	169	98	106	126	126	242	242	250	266	224	274	263	263
VZ31	VZ	370	382	159	161	104	108	118	154	230	230	262	286	200	200	247	249
VZ32	VZ	354	354	157	181	114	182	112	124	222	242	266	282	202	210	247	251
VZ33	VZ	334	390	159	159	112	120	122	130	0	0	250	310	0	0	245	254
VZ34	VZ	330	362	147	183	112	138	0	0	238	244	254	258	244	244	0	0
VZ35	VZ	382	390	155	159	108	156	122	122	0	0	242	286	202	228	257	271
VZ36	VZ	334	366	157	159	96	122	0	0	232	232	266	270	228	232	0	0
VZ37	VZ	366	386	181	181	104	106	118	122	251	251	262	266	214	250	243	263
VZ38	VZ	334	386	167	167	102	120	124	130	222	228	266	274	218	282	275	275
VZ39	VZ	0	0	151	165	114	126	124	136	228	236	262	282	210	280	223	238
VZ40	VZ	334	342	153	171	108	140	102	118	220	226	266	274	220	304	247	259
VZ41	VZ	362	366	0	0	108	114	128	132	242	244	258	266	208	220	237	239
VZ42	VZ	398	398	171	193	112	126	118	124	240	254	262	274	224	256	263	279
VZ43	VZ	358	382	143	172	176	178	126	130	222	254	250	266	220	242	271	275
VZ44	VZ	338	366	0	0	102	112	122	122	220	252	266	274	192	220	251	259
VZ45	VZ	354	362	179	181	106	108	116	124	0	0	254	274	188	218	246	255
VZ46	VZ	366	366	155	175	96	98	0	0	234	244	246	258	246	256	0	0
VZ47	VZ	350	370	177	179	98	114	110	130	224	230	266	270	224	232	241	257
VZ48	VZ	326	378	177	187	102	112	124	132	224	286	246	250	220	238	230	247
VZ49	VZ	334	350	147	183	98	114	132	132	230	240	270	270	220	240	255	259
VZ50	VZ	346	346	189	217	104	116	116	116	218	222	250	250	220	264	251	251
BCS01	BCS	0	0	163	163	102	108	114	126	240	242	254	278	220	254	220	254
BCS02	BCS	362	466	141	185	126	152	124	132	0	0	250	270	220	230	227	271
BCS03	BCS	362	446	175	193	108	118	126	126	230	230	250	254	216	258	259	293
BCS04	BCS	338	338	157	157	0	0	126	132	0	0	254	258	248	266	251	258
BCS05	BCS	370	370	147	165	106	116	108	122	230	230	246	290	220	228	279	295
BCS06	BCS	366	390	155	163	110	116	124	124	238	262	250	274	200	226	233	263
BCS07	BCS	378	382	151	173	110	112	119	122	228	240	250	254	222	238	255	289
BCS08	BCS	362	362	157	157	100	100	108	124	238	250	254	254	224	254	223	275
BCS09	BCS	362	571	143	173	98	108	124	124	228	236	250	274	196	220	250	285
BCS10	BCS	414	422	153	163	122	168	122	130	226	250	254	274	230	238	238	267
BCS11	BCS	342	402	139	167	100	116	0	0	246	252	250	302	266	272	241	243
BCS12	BCS	358	398	155	161	126	172	110	122	252	252	258	266	210	310	227	331
BCS13	BCS	322	374	155	165	122	124	126	132	222	262	250	282	210	246	243	247
BCS14	BCS	338	374	147	163	108	114	0	0	226	246	250	266	206	218	251	303
BCS15	BCS	334	382	0	0	116	136	114	130	220	220	282	302	212	218	301	323
BCS16	BCS	460	476	161	183	96	118	119	130	244	244	238	246	208	230	251	274
BCS17	BCS	342	382	161	177	104	108	120	126	0	0	254	266	190	218	267	303
BCS18	BCS	370	370	171	171	126	152	120	126	236	253	246	274	208	238	243	291
BCS19	BCS	334	438	155	155	104	104	0	0	246	246	258	278	218	224	255	263
BCS20	BCS	354	358	142	155	98	124	0	0	234	234	254	274	212	234	249	271
BCS21	BCS	350	374	139	201	108	120	0	0	246	246	274	282	180	202	237	251
BCS22	BCS	374	402	179	183	0	0	126	130	216	228	0	0	242	242	258	299
BCS23	BCS	390	478	141	163	104	106	124	136	230	236	250	266	224	284	0	0
BCS24	BCS	354	446	151	167	98	104	104	126	230	280	266	310	284	284	239	263
BCS25	BCS	464	464	163	171	96	96	116	126	234	240	262	282	234	296	0	0
BCS26	BCS	334	358	162	162	106	122	126	126	0	0	250	270	200	243	267	274
BCS27	BCS	346	350	143	171	108	132	126	130	228	238	262	274	222	256	247	269
BCS28	BCS	378	378	193	195	102	116	120	122	226	246	258	278	226	240	261	289
BCS29	BCS	358	366	155	155	108	144	120	128	0	0	258	282	218	218	0	0
BCS30	BCS	346	378	143	191	102	132	132	134	233	244	266	290	212	240	269	349
BCS31	BCS	350	374	131	131	108	108	118	120	238	238	254	274	220	236	227	231
BCS32	BCS	500	500	157	163	100	104	132	134	230	238	254	258	222	260	271	285
BCS35	BCS	366	434	171	183	106	108	138	140	230	230	258	258	218	226	255	259
BCS36	BCS	334	358	155	183	110	114	122	134	232	234	274	282	240	290	237	293
BCS37	BCS	366	496	153	219	120	122	132	132	232	232	250	286	206	222	230	301
BCS38	BCS	354	354	135	135	98	116	130	132	232	266	254	266	212	212	238	274
BCS39	BCS	382	418	133	133	104	110	122	145	240	244	254	262	214	224	247	259
BCS40	BCS	362	362	153	153	106	124	132	144	0	0	270	290	212	238	258	267
BCS41	BCS	330	370	151	195	114	160	126	126	256	258	250	270	208	262	235	243
BCS42	BCS	338	366	161	183	0	0	118	126	226	242	258	282	210	224	263	263
BCS43	BCS	366	370	137	169	0	0	128	136	232	298	230	250	220	228	261	263
BCS44	BCS	366	370	179	179	116	116	118	132	224	240	254	258	208	252	293	293
BCS45	BCS	330	354	139	139	112	114	124	134	226	248	246	274	208	226	247	255
BCS46	BCS	346	358	165	219	102	110	114	134	248	248	258	262	202	202	243	263
BCS47	BCS	342	410	0	0	98	140	126	132	234	246	254	278	214	230	279	285
BCS48	BCS	350	446	0	0	0	0	120	120	242	262	254	270	216	254	246	249
BCS49	BCS	342	378	139	157	100	124	110	110	228	242	254	302	270	286	255	255
BCS50	BCS	330	350	143	166	102	102	124	128	232	306	258	266	222	258	271	305
BCS51	BCS	318	318	159	171	108	108	126	128	260	298	246	266	222	252	255	323
BCS52	BCS	500	500	175	183	110	136	0	0	228	260	266	274	220	228	291	303
BCS53	BCS	346	440	157	157	126	130	118	122	222	234	250	254	234	244	257	265
BCS54	BCS	366	366	169	177	140	148	126	126	246	264	254	258	224	256	207	279
BCS55	BCS	346	362	157	169	90	104	122	124	230	240	282	290	194	206	274	283
BCS56	BCS	370	452	0	0	0	0	132	132	222	228	0	0	232	288	235	263
BCS57	BCS	378	378	145	177	0	0	119	120	228	232	246	274	206	260	235	235
BCS58	BCS	350	366	129	157	104	104	120	120	234	246	262	294	204	230	227	343
BCS59	BCS	358	595	129	129	126	154	112	126	244	258	254	278	230	236	255	314
BCS60	BCS	318	354	161	177	92	130	128	132	248	250	250	282	218	258	259	259
BCS61	BCS	374	394	153	155	106	108	122	149	240	244	262	270	206	218	273	323
BCS62	BCS	346	346	163	167	100	100	132	136	220	264	258	332	232	252	277	277
BCS63	BCS	500	500	123	151	92	106	119	119	234	254	250	282	210	216	246	251
BCS64	BCS	346	358	0	0	96	126	132	134	220	239	266	294	200	200	259	289
BCS65	BCS	358	378	143	187	110	128	124	128	234	234	266	266	206	226	227	297
BCS66	BCS	364	500	143	155	104	104	112	126	220	242	270	290	198	218	283	283
BCS67	BCS	370	394	163	175	104	108	120	124	234	243	266	282	212	228	243	271
BCS68	BCS	358	362	195	219	96	102	116	126	252	254	254	286	226	274	251	285
BCS69	BCS	354	366	145	171	118	128	126	130	250	250	234	254	210	222	246	263
BCS70	BCS	338	500	153	201	0	0	114	120	232	266	254	274	220	266	243	243
BCS71	BCS	402	402	139	203	98	106	122	130	226	235	254	258	220	236	244	280
BCS72	BCS	334	382	163	191	102	104	112	122	248	256	254	274	224	260	251	319
BCS73	BCS	358	358	161	161	94	108	120	132	232	256	254	258	0	0	251	291
BCS74	BCS	330	438	147	191	112	144	132	132	234	234	266	302	220	258	230	263
BCS75	BCS	398	398	155	203	100	110	114	116	220	240	258	270	220	232	261	280
GC03	NGC	348	348	189	231	98	100	114	126	231	231	266	266	228	228	231	266
GC05	NGC	348	360	171	171	98	132	114	116	229	242	258	266	209	218	252	252
GC06	NGC	356	356	159	205	98	112	114	128	228	230	274	282	214	222	266	272
GC07	NGC	384	388	133	133	100	108	114	114	236	246	246	286	202	252	265	268
GC08	NGC	320	332	171	173	100	132	114	114	226	232	262	278	216	224	244	271
GC09	NGC	336	472	147	175	100	112	114	128	222	228	262	274	204	209	278	284
GC14	NGC	324	390	183	199	114	132	114	128	228	238	274	290	202	224	0	0
GC18	NGC	328	392	0	0	100	102	113	128	230	238	270	282	228	240	264	272
GC20	NGC	304	316	169	209	108	112	114	130	230	240	250	270	200	228	242	242
GC21	NGC	344	348	187	193	100	116	122	130	228	242	262	294	196	216	252	268
GC22	NGC	332	368	163	181	112	138	114	114	234	244	254	266	0	0	215	215
GC23	NGC	340	400	155	161	130	144	116	128	222	228	270	274	230	274	249	284
GC24	NGC	332	344	177	189	100	122	114	128	220	230	258	262	198	235	250	284
GC25	NGC	316	320	123	123	106	122	118	122	230	230	254	262	222	244	284	303
GC27	NGC	348	380	163	189	100	126	114	114	238	242	262	270	210	220	248	256
GC29	NGC	312	328	175	183	98	112	114	114	236	258	266	294	228	258	246	285
GC30	NGC	332	336	157	165	106	122	110	114	246	262	266	266	188	250	259	270
GC33	NGC	340	348	153	153	102	116	114	118	230	238	262	282	0	0	242	284
GC35	NGC	320	408	155	161	116	134	114	130	0	0	278	290	242	274	217	280
GC36	NGC	320	384	183	189	98	160	114	114	230	248	266	278	210	238	244	267
GC62	NGC	376	408	163	173	114	114	120	124	230	246	238	258	214	238	270	309
GC63	NGC	304	316	157	197	100	110	118	122	244	252	254	278	236	274	222	248
GC65	NGC	322	372	139	139	98	102	114	114	228	258	262	286	216	268	257	345
GC66	NGC	324	328	147	179	100	112	114	126	226	230	254	262	0	0	260	305
GC68	NGC	332	392	165	169	120	126	114	132	222	234	258	282	196	212	258	262
GC69	NGC	320	364	145	183	100	116	116	122	238	246	262	286	240	286	260	381
GC70	NGC	340	344	167	171	94	100	120	122	230	230	266	278	220	236	257	263
GC71	NGC	328	348	139	155	98	100	113	114	229	248	262	286	200	228	252	267
GC72	NGC	344	348	187	193	100	116	122	130	228	242	262	294	200	228	252	268
CR01	CR	500	500	145	175	104	158	124	126	228	240	250	266	220	240	235	315
CR02	CR	362	484	185	227	98	180	102	132	234	236	242	282	198	224	259	266
CR03	CR	398	500	151	181	100	118	126	126	226	251	302	302	218	218	263	279
CR04	CR	370	414	175	189	88	104	110	126	228	256	262	266	210	272	249	311
CR06	CR	354	358	137	137	102	126	130	136	252	268	270	294	218	246	246	277
CR07	CR	358	500	147	175	106	124	116	126	240	248	266	290	246	270	273	275
CR08	CR	500	500	0	0	102	130	124	126	220	224	266	278	224	286	303	369
